# Supplementary material for: Adaptive mechanisms of Campylobacter jejuni to erythromycin treatment
Source: BMC Microbiol. 2013 Jun 14;13:133. doi: 10.1186/1471-2180-13-133 (PMC3694039; doi:10.1186/1471-2180-13-133)
Supplement: Additional file 1: Table S1. — Up-regulated genes in C. jejuni NCTC 11168 in response to treatment with an inhibitory dose of Ery. Table S2: Down-regulated genes in C. jejuni NCTC 11168 in response to treatment with an inhibitory dose of Ery. Table S3: Up-regulated genes in C. jejuni NCTC 11168 in response to treatment with a sub-inhibitory dose of Ery. Table S4: Down-regulated genes in C. jejuni NCTC 11168 in response to treatment with a sub-inhibitory dose of Ery. [file 1471-2180-13-133-S1.xlsx]

## Sheet: Sheet1
Supplementary table 1: Up-regulated genes in C. jejuni NCTC 11168 in response to treatment with an inhibitory dose of Ery
Name	Common name of primary target	Gene symbol	Fold change	P value	Q value	COG category
Cj0134	homoserine kinase	thrB	14.0331	3.12e-06	0.000188787	Amino acid transport and metabolism
Cj0345	putative anthranilate synthase component I	trpE	7.84209	0.000116	0.00232948	Amino acid transport and metabolism
Cj0348	tryptophan synthase subunit beta	trpB	3.44877	0.000116	0.04656	Amino acid transport and metabolism
Cj0733	putative HAD-superfamily hydrolase		4.76169	0.000116	0.0148947	Amino acid transport and metabolism
Cj0734c	histidine-binding protein precursor	hisJ	3.88028	0.000116	0.0346646	Amino acid transport and metabolism
Cj0861c	para-aminobenzoate synthase glutamine amidotransferase component II	pabA	4.60987	0.000116	0.0188546	Amino acid transport and metabolism
Cj0912c	cysteine synthase	cysM	9.96845	0.000116	0.00194443	Amino acid transport and metabolism
Cj0982c	putative amino-acid transporter periplasmic solute-binding protein	cjaA	6.12598	0.000116	0.00676104	Amino acid transport and metabolism
Cj1018c	branched-chain amino-acid ABC transport system,periplasmic binding protein	livK	4.49792	0.000116	0.0188546	Amino acid transport and metabolism
Cj1019c	branched-chain amino-acid ABC transport system periplasmic binding protein	livJ	4.81987	0.000116	0.0158183	Amino acid transport and metabolism
Cj1123c	acetyltransferase	pglD	3.92469	0.000116	0.0326718	Amino acid transport and metabolism
Cj1315c	imidazole glycerol phosphate synthase subunit HisH	hisH	4.85218	0.000116	0.0163486	Amino acid transport and metabolism
Cj1531	diaminopimelate epimerase	dapF	8.29265	0.000116	0.00136552	Amino acid transport and metabolism
Cj1605c	putative 2,3,4,5-tetrahydropyridine-2-carboxylate N-succinyltransferase	dapD	8.4906	0.000116	0.00133711	Amino acid transport and metabolism
Cj0434	phosphoglyceromutase	pgm	7.01526	0.000116	0.00338815	Carbohydrate transport and metabolism
Cj0276	rod shape-determining protein MreB	mreB	7.1379	0.000153	0.00275127	Cell cycle control, mitosis and meiosis
Cj1038	putative cell division/peptidoglycan biosynthesis protein		5.57687	0.000116	0.00841689	Cell cycle control, mitosis and meiosis
Cj0043	flagellar hook protein	flgE	3.72726	0.006444	0.0360287	Cell motility
Cj0318	flagellar MS-ring protein	fliF	19.4958	5.17e-07	6.83409e-05	Cell motility
Cj0335	flagellar biosynthesis protein FlhB	flhB	83.1343	2.33e-10	1.59312e-07	Cell motility
Cj0336c	flagellar motor protein MotB	motB	15.35	1.75e-06	0.00013868	Cell motility
Cj0697	flagellar basal-body rod protein	flgG2	3.92854	0.000116	0.0307938	Cell motility
Cj0698	flagellar basal body rod protein FlgG	flgG	5.10039	0.000116	0.0115012	Cell motility
Cj0769c	flagellar basal body P-ring biosynthesis protein FlgA	flgA	7.38948	0.000116	0.00243772	Cell motility
Cj0951c	putative MCP-domain signal transduction protein		5.75244	0.000116	0.00840186	Cell motility
Cj1190c	bipartate energy taxis response protein cetA	cetA	4.13994	0.000116	0.0241715	Cell motility
Cj1462	flagellar basal body P-ring protein	flgI	4.37451	0.000116	0.0232503	Cell motility
Cj1029c	putative liproprotein	mapA	3.85536	0.000116	0.0346646	Cell wall/membrane biogenesis
Cj1215	putative peptidase M23 family protein		4.27041	0.000116	0.023344	Cell wall/membrane biogenesis
Cj1676	UDP-N-acetylenolpyruvoylglucosamine reductase	murB	5.34373	0.000116	0.00976718	Cell wall/membrane biogenesis
Cj0159c	putative 6-pyruvoyl tetrahydropterin synthase		3.83876	0.009371	0.0449377	Coenzyme transport and metabolism
Cj0252	molybdenum cofactor biosynthesis protein C	moaC	4.13886	0.003697	0.0241715	Coenzyme transport and metabolism
Cj0572	bifunctional 3,4-dihydroxy-2-butanone 4-phosphate synthase/GTP cyclohydrolase II protein	ribA	4.91056	0.000116	0.0131541	Coenzyme transport and metabolism
Cj0841c	putative molybdopterin-guanine dinucleotide biosynthesis protein	mobB	6.694	0.000116	0.00371023	Coenzyme transport and metabolism
Cj0853c	glutamate-1-semialdehyde aminotransferase	hemL	9.32209	0.000116	0.000958023	Coenzyme transport and metabolism
Cj1530	dephospho-CoA kinase	coaE	7.62512	0.000116	0.00214984	Coenzyme transport and metabolism
Cj1622	riboflavin-specific deaminase/reductase	ribD	4.64504	0.000116	0.0188546	Coenzyme transport and metabolism
Cj0607	ABC-type transmembrane transport protein		6.58548	0.000116	0.00450495	Defense mechanisms
Cj0619	putative MATE family transport protein		7.90785	0.000116	0.0017768	Defense mechanisms
Cj0102	F0F1 ATP synthase subunit B'	atpF'	8.70125	4.64e-05	0.0012059	Energy production and conversion
Cj0239c	NifU protein homolog		11.8968	7.33e-06	0.000339133	Energy production and conversion
Cj1020c	putative cytochrome C		13.8773	0.000116	0.000188787	Energy production and conversion
Cj1508c	formate dehydrogenase accessory protein	fdhD	3.75	0.000116	0.0360758	Energy production and conversion
Cj1585c	putative oxidoreductase		36.8475	0.000116	3.92412e-05	Energy production and conversion
Cj1718c	3-isopropylmalate dehydrogenase	leuB	8.37963	0.000116	0.00136552	Energy production and conversion
Cj0034c	putative periplasmic protein		4.89658	0.001457	0.0137257	Function unknown
Cj0177	putative iron transport protein		4.33116	0.00317	0.0227138	Function unknown
Cj0204	putative oligopeptide transporter, OPT family		10.0401	1.99e-05	0.000725821	Function unknown
Cj0232c	putative integral membrane protein		13.0561	4.44e-06	0.000239446	Function unknown
Cj0385c	putative integral membrane protein		5.64188	0.000116	0.00797613	Function unknown
Cj0457c	putative lipoprotein		9.82288	0.000116	0.00414888	Function unknown
Cj0916c	conserved hypothetical protein Cj0916c		4.43021	0.000116	0.0195065	Function unknown
Cj1168c	putative integral membrane protein (dedA homolog)		3.75463	0.000116	0.0360758	Function unknown
Cj1236	conserved hypothetical protein Cj1236		4.39968	0.000116	0.0197311	Function unknown
Cj0096	GTPase ObgE	obgE	13.7931	3.22e-06	0.000188787	General function prediction only
Cj0270	putative tautomerase family protein		12.7699	6.46e-06	0.000310715	General function prediction only
Cj0495	putative methyltransferase domain protein		4.70481	0.000116	0.0173559	General function prediction only
Cj0504c	putative oxidoreductase		4.84614	0.000116	0.0139631	General function prediction only
Cj0556	putative amidohydrolase family protein		4.41163	0.000116	0.0227031	General function prediction only
Cj0668	putative ATP/GTP-binding protein		3.88011	0.000116	0.0315154	General function prediction only
Cj0669	ABC-transporter ATP-binding protein		8.77691	0.000116	0.0012059	General function prediction only
Cj0935c	putative sodium:amino-acid symporter family protein		4.22963	0.000116	0.0423605	General function prediction only
Cj0962	putative acetyltransferase		3.51598	0.000116	0.0438452	General function prediction only
Cj1028c	putative purine/pyrimidine phosphoribosyltransferase		9.07196	0.000116	0.00129223	General function prediction only
Cj1199	putative iron/ascorbate-dependent oxidoreductase		5.70844	0.000116	0.0082799	General function prediction only
Cj1674	conserved hypothetical protein Cj1674		7.37589	0.000116	0.00243772	General function prediction only
Cj0186c	putative TerC family integral membrane protein		34.126	2.41e-08	5.40787e-06	Inorganic ion transport and metabolism
Cj0237	carbonic anyhydrase	cynT	5.21786	0.001102	0.0115068	Inorganic ion transport and metabolism
Cj0309c	putative efflux protein		5.48975	0.000817	0.00957707	Inorganic ion transport and metabolism
Cj0555	putative dicarboxylate carrier protein MatC		23.646	0.000116	0.00150305	Inorganic ion transport and metabolism
Cj0755	ferric enterobactin uptake receptor	cfrA	3.73289	0.000116	0.0364256	Inorganic ion transport and metabolism
Cj1173	putative efflux protein (multidrug resistance protein)		4.30768	0.000116	0.0247206	Inorganic ion transport and metabolism
Cj1174	putative efflux protein (multidrug resistance protein)		5.05991	0.000116	0.0128395	Inorganic ion transport and metabolism
Cj1283	putative K+ uptake protein	ktrB	8.14728	0.000116	0.00883609	Inorganic ion transport and metabolism
Cj1398	ferrous iron transport protein	feoB	3.8102	0.000116	0.0406988	Inorganic ion transport and metabolism
Cj0915	putative hydrolase		7.05123	0.000116	0.00499361	Lipid transport and metabolism
Cj1346c	1-deoxy-D-xylulose 5-phosphate reductoisomerase	dxr	5.0949	0.000116	0.0119648	Lipid transport and metabolism
Cj1409	4'-phosphopantetheinyl transferase	acpS	5.67504	0.000116	0.00869151	Lipid transport and metabolism
Cj1374c	conserved hypothetical protein Cj1374c		6.55615	0.000116	0.00701387	Nucleotide transport and metabolism
Cj0046	pseudo		4.44225	0.003384	0.0233848	Poorly characterized
Cj0055c	conserved hypothetical protein Cj0055c		28.7414	1.09e-06	0.000110315	Poorly characterized
Cj0062c	putative integral membrane protein		16.4822	1.51e-06	0.000135403	Poorly characterized
Cj0170	hypothetical protein		54.3239	2.52e-09	1.13245e-06	Poorly characterized
Cj0223	pseudo		4.40684	0.002729	0.0206991	Poorly characterized
Cj0343c	putative integral membrane protein		5.76449	0.000544	0.00725764	Poorly characterized
Cj0418c	hypothetical protein		3.84157	0.000116	0.0346646	Poorly characterized
Cj0425	putative periplasmic protein		107.436	0.000116	1.59312e-07	Poorly characterized
Cj0540	putative exporting protein		4.06304	0.000116	0.0361508	Poorly characterized
Cj0565	pseudo		6.12163	0.000116	0.0066838	Poorly characterized
Cj0621	hypothetical protein		8.87524	4.92e-05	0.00125102	Poorly characterized
Cj0682	hypothetical protein		5.31777	0.000116	0.0119262	Poorly characterized
Cj0683	putative periplasmic protein		4.37538	0.000116	0.0224703	Poorly characterized
Cj0691	hypothetical protein		3.75145	0.000116	0.0350759	Poorly characterized
Cj0818	putative lipoprotein		3.66509	0.000116	0.0423605	Poorly characterized
Cj0851c	putative integral membrane protein		8.85128	0.000116	0.00133711	Poorly characterized
Cj0859c	hypothetical protein		7.70901	0.000116	0.00200314	Poorly characterized
Cj0939c	hypothetical protein		9.15095	0.000116	0.0012059	Poorly characterized
Cj0952c	putative HAMP containing membrane protein		5.29006	0.000116	0.0112322	Poorly characterized
Cj0970	hypothetical protein		7.34209	0.000116	0.0166705	Poorly characterized
Cj0998c	putative periplasmic protein		3.90253	0.000116	0.0346646	Poorly characterized
Cj1025c	hypothetical protein		13.693	0.000116	0.000339133	Poorly characterized
Cj1093c	preprotein translocase subunit SecD	secD	3.56189	0.000116	0.0492961	Poorly characterized
Cj1169c	putative periplasmic protein		6.90805	0.000116	0.00324823	Poorly characterized
Cj1170c	50 kda outer membrane protein precursor	omp50	15.3442	0.000116	0.000188787	Poorly characterized
Cj1214c	putative exporting protein		4.57094	0.000116	0.0173559	Poorly characterized
Cj1242	hypothetical protein		3.69966	0.000116	0.0368674	Poorly characterized
Cj1256c	hypothetical protein		4.28746	0.000116	0.0224703	Poorly characterized
Cj1456c	putative periplasmic protein		9.35216	0.000116	0.00136552	Poorly characterized
Cj1463	hypothetical protein	flgJ	4.16212	0.000116	0.0333949	Poorly characterized
Cj1464	hypothetical protein	flgM	37.096	0.000116	3.47836e-06	Poorly characterized
Cj1465	hypothetical protein		4.58757	0.000116	0.0206991	Poorly characterized
Cj0146c	thioredoxin reductase	trxB	3.86135	0.006837	0.0368511	Posttranslational modification, protein turnover, chaperones
Cj0509c	ATP-dependent Clp protease ATP-binding subunit	clpB	3.52633	0.000116	0.0443059	Posttranslational modification, protein turnover, chaperones
Cj0623	hydrogenase isoenzymes formation protein	hypB	4.70909	0.000116	0.0155759	Posttranslational modification, protein turnover, chaperones
Cj0625	hydrogenase isoenzymes formation protein	hypD	4.60534	0.000116	0.0181409	Posttranslational modification, protein turnover, chaperones
Cj0626	hydrogenase isoenzymes formation protein	hypE	7.32915	0.000116	0.00245282	Posttranslational modification, protein turnover, chaperones
Cj0758	heat shock protein GrpE	grpE	4.48362	0.000116	0.0184548	Posttranslational modification, protein turnover, chaperones
Cj0255c	exodeoxyribonuclease	exoA	8.09719	0.000149	0.00273872	Replication, recombination and repair
Cj0642	putative DNA repair protein	recN	3.89487	0.000116	0.0305426	Replication, recombination and repair
Cj1731c	Holliday junction resolvase	ruvC	4.28707	0.000116	0.0218186	Replication, recombination and repair
Cj0039c	GTP-binding protein TypA homolog	typA	9.03509	4.59e-05	0.0012059	Signal transduction mechanisms
Cj0643	two-component response regulator	cbrR	3.50417	0.000116	Cell motility? Signal transduction?	Signal transduction mechanisms
Cj1189c	bipartate energy taxis response protein cetB	cetB	5.47791	0.000116	0.00883609	Signal transduction mechanisms
Cj0061c	flagellar biosynthesis sigma factor	fliA	4.43592	0.003091	0.0225157	Transcription
Cj0460	transcription elongation factor NusA	nusA	4.33259	0.000116	0.021024	Transcription
Cj0757	heat-inducible transcription repressor	hrcA	4.04707	0.000116	0.0255744	Transcription
Cj1156	transcription termination factor Rho	rho	3.54291	0.000116	0.0431617	Transcription
Cj1563c	putative transcriptional regulator		4.96869	0.000116	0.0131541	Transcription
Cj1595	DNA-directed RNA polymerase subunit alpha	rpoA	13.1645	0.000116	0.000239446	Transcription
Cj0245	50S ribosomal protein L20	rplT	18.1375	1.15e-06	0.000110315	Translation
Cj0475	50S ribosomal protein L1	rplA	3.68223	0.000116	0.0368072	Translation
Cj0827	tRNA pseudouridine synthase A	truA	4.14142	0.000116	0.0240408	Translation
Cj1171c	peptidyl-prolyl cis-trans isomerase	ppi	3.43022	0.000116	0.0499949	Translation
Cj1182c	30S ribosomal protein S2	rpsB	14.6057	0.000116	0.000562649	Translation
Cj1454c	putative radical SAM domain family protein		5.6855	0.000116	0.00932438	Translation
Cj1590	translation initiation factor IF-1	infA	17.3064	0.000116	0.000136663	Translation
Cj1592	30S ribosomal protein S13	rpsM	4.5249	0.000116	0.0239051	Translation
Cj1633	putative ATP-binding protein		18.3562	0.000116	7.27079e-05	Translation
Cj1711c	dimethyladenosine transferase	ksgA	5.95442	0.000116	0.00715888	Translation

## Sheet: Sheet2
Supplementary table 2: Down-regulated genes in C. jejuni NCTC 11168 in response to treatment with an inhibitory dose of Ery
Name	Common name of primary target	Gene symbol	Fold change	P value	Q value	COG category
Cj0087	aspartate ammonia-lyase	aspA	0.156219	0.000615	0.00796576	Amino acid transport and metabolism
Cj0609c	possible periplasmic protein		0.229354	0.000116	0.0233848	Amino acid transport and metabolism
Cj0806	dihydrodipicolinate synthase	dapA	0.276063	0.000116	0.0466611	Amino acid transport and metabolism
Cj0895c	3-phosphoshikimate 1-carboxyvinyltransferase	aroA	0.256274	0.000116	0.0441486	Amino acid transport and metabolism
Cj0929	leucyl aminopeptidase	pepA	0.153692	0.000116	0.0112322	Amino acid transport and metabolism
Cj0931c	argininosuccinate lyase	argH	0.267222	0.000116	0.0438452	Amino acid transport and metabolism
Cj1437c	aminotransferase		0.257391	0.000116	0.0443615	Amino acid transport and metabolism
Cj1598	histidinol dehydrogenase	hisD	0.275425	0.000116	0.0425605	Amino acid transport and metabolism
Cj1599	imidazole glycerol-phosphate dehydratase/histidinol phosphatase	hisB	0.260084	0.000116	0.0360758	Amino acid transport and metabolism
Cj1601	1-(5-phosphoribosyl)-5-[(5- phosphoribosylamino)methylideneamino] imidazole-4-carboxamide isomerase	hisA	0.283423	0.000116	0.0450468	Amino acid transport and metabolism
Cj1624c	L-serine dehydratase	sdaA	0.16786	0.000116	0.00984011	Amino acid transport and metabolism
Cj1625c	amino acid transporter	sdaC	0.124928	0.000116	0.00273872	Amino acid transport and metabolism
Cj0392c	pyruvate kinase	pyk	0.255255	0.000116	0.0402024	Carbohydrate transport and metabolism
Cj1535c	glucose-6-phosphate isomerase	pgi	0.262137	0.000116	0.0420598	Carbohydrate transport and metabolism
Cj1619	alpha-ketoglutarate permease	kgtP	0.173004	0.000116	0.013379	Carbohydrate transport and metabolism
Cj1672c	phosphopyruvate hydratase	eno	0.270496	0.000116	0.0430501	Carbohydrate transport and metabolism
Cj0063c	putative ATP-binding protein		0.246965	0.009314	0.0448241	Cell cycle control, mitosis and meiosis
Cj1282	RodA protein homolog	mrdB	0.189984	0.000116	0.0103754	Cell cycle control, mitosis and meiosis
Cj0448c	putative MCP-type signal transduction protein		0.199958	0.000116	0.028524	Cell motility
Cj1564	putative methyl-accepting chemotaxis signal transduction protein		0.041344	0.000116	0.000339133	Cell motility
Cj0132	UDP-3-O-[3-hydroxymyristoyl] N-acetylglucosamine deacetylase	lpxC	0.274285	0.009173	0.0443615	Cell wall/membrane biogenesis
Cj0611c	putative acyltransferase family protein		0.217468	0.000116	0.0301892	Cell wall/membrane biogenesis
Cj0843c	putative secreted transglycosylase		0.146969	0.000116	0.00545423	Cell wall/membrane biogenesis
Cj1148	heptosyltransferase II	waaF	0.262084	0.000116	0.0332208	Cell wall/membrane biogenesis
Cj1300	putative SAM domain containing methyltransferase		0.189607	0.000116	0.0124831	Cell wall/membrane biogenesis
Cj1427c	putative sugar-nucleotide epimerase/dehydratease		0.138276	0.000116	0.00441173	Cell wall/membrane biogenesis
Cj1428c	GDP-L-fucose synthetase	fcl	0.106377	0.000116	0.00136552	Cell wall/membrane biogenesis
Cj1430c	putative dTDP-4-dehydrorhamnose 3,5-epimerase	rfbC	0.039514	0.000116	6.41479e-05	Cell wall/membrane biogenesis
Cj1441c	UDP-glucose 6-dehydrogenase	kfiD	0.283479	0.000116	0.0438452	Cell wall/membrane biogenesis
Cj0767c	phosphopantetheine adenylyltransferase	coaD	0.230714	0.000116	0.0223698	Coenzyme transport and metabolism
Cj1218c	riboflavin synthase subunit alpha	ribA	0.181867	0.000116	0.00982485	Coenzyme transport and metabolism
Cj1368	hypothetical protein		0.272687	0.000116	0.0453462	Coenzyme transport and metabolism
Cj0074c	putative iron-sulfur protein		0.125349	0.00023	0.00382709	Energy production and conversion
Cj0075c	putative oxidoreductase iron-sulfur subunit		0.203124	0.002214	0.0181908	Energy production and conversion
Cj0076c	L-lactate permease	lctP	0.20318	0.002072	0.0174498	Energy production and conversion
Cj0105	F0F1 ATP synthase subunit alpha	atpA	0.218041	0.002358	0.0188546	Energy production and conversion
Cj0107	F0F1 ATP synthase subunit beta	atpD	0.233054	0.003516	0.0239051	Energy production and conversion
Cj0108	F0F1 ATP synthase subunit epsilon	atpC	0.147006	0.000413	0.00598682	Energy production and conversion
Cj0264c	molybdopterin containing oxidoreductase		0.193759	0.001709	0.0154545	Energy production and conversion
Cj0369c	putative ferredoxin domain-containing integral membrane protein		0.131693	0.000116	0.00703705	Energy production and conversion
Cj0437	succinate dehydrogenase flavoprotein subunit	sdhA	0.184517	0.000116	0.0102303	Energy production and conversion
Cj0438	putative succinate dehydrogenase iron-sulfur protein	sdhB	0.167378	0.000116	0.00976718	Energy production and conversion
Cj0439	putative succinate dehydrogenase subunit C	sdhC	0.212852	0.000116	0.0250751	Energy production and conversion
Cj0531	isocitrate dehydrogenase	icd	0.214468	0.000116	0.020473	Energy production and conversion
Cj0532	malate dehydrogenase	mdh	0.189422	0.000116	0.0188546	Energy production and conversion
Cj0533	succinyl-coA synthetase beta chain	sucC	0.258747	0.000116	0.0438452	Energy production and conversion
Cj0534	succinyl-coA synthetase alpha chain	sucD	0.206619	0.000116	0.0229328	Energy production and conversion
Cj0535		oorD	0.244991	0.000116	0.0298899	Energy production and conversion
Cj0537	2-oxoglutarate-acceptor oxidoreductase subunit OorB	oorB	0.194186	0.000116	0.0131541	Energy production and conversion
Cj0688	putative phosphate acetyltransferase	pta	0.256699	0.000116	0.0333077	Energy production and conversion
Cj0689	acetate kinase	ackA	0.18186	0.000116	0.0181881	Energy production and conversion
Cj0781	quinol dehydrogenase periplasmic component	napG	0.21183	0.000116	0.0162384	Energy production and conversion
Cj0782	quinol dehydrogenase membrane component	napH	0.135898	0.000116	0.00351853	Energy production and conversion
Cj0783	periplasmic nitrate reductase small subunit (cytochrome C-type protein)	napB	0.212126	0.000116	0.025679	Energy production and conversion
Cj1184c	putative ubiquinol-cytochrome C reductase cytochrome C subunit	petC	0.143059	0.000116	0.00473422	Energy production and conversion
Cj1185c	putative ubiquinol-cytochrome C reductase cytochrome B subunit	petB	0.215819	0.000116	0.0188546	Energy production and conversion
Cj1265c	Ni/Fe-hydrogenase B-type cytochrome subunit	hydC	0.243644	0.000116	0.0346646	Energy production and conversion
Cj1266c	Ni/Fe-hydrogenase large subunit	hydB	0.236489	0.000116	0.0331467	Energy production and conversion
Cj1364c	fumarate hydratase	fumC	0.229116	0.000116	0.0240408	Energy production and conversion
Cj1566c	NADH dehydrogenase I chain N	nuoN	0.133665	0.000116	0.00796576	Energy production and conversion
Cj1567c	NADH dehydrogenase I chain M	nuoM	0.227169	0.000116	0.0241673	Energy production and conversion
Cj1570c	NADH dehydrogenase subunit J	nuoJ	0.273218	0.000116	0.0482733	Energy production and conversion
Cj0073c	conserved hypothetical protein Cj0073c		0.063027	2.9e-05	0.000931624	Function unknown
Cj0928	putative integral membrane protein (dedA family)		0.201347	0.000116	0.0233848	Function unknown
Cj1602	conserved hypothetical protein Cj1602		0.224317	0.000116	0.0246754	Function unknown
Cj0006	putative Na+/H+ antiporter family protein		0.194212	0.001219	0.0122616	General function prediction only
Cj0088	anaerobic C4-dicarboxylate transporter	dcuA	0.080602	2.62e-05	0.000881407	General function prediction only
Cj0236c	putative integral membrane protein		0.092141	4.21e-05	0.00118282	General function prediction only
Cj0661c	GTP-binding protein Era	era	0.261589	0.000116	0.0365739	General function prediction only
Cj0833c	putative oxidoreductase		0.272508	0.000116	0.0482733	General function prediction only
Cj0934c	putative sodium:amino-acid symporter family protein		0.281945	0.000116	0.0442071	General function prediction only
Cj1056c	putative carbon-nitrogen hydrolase family protein		0.137789	0.000116	0.00545423	General function prediction only
Cj1370	putative nucleotide phosphoribosyltransferase		0.207425	0.000116	0.0354735	General function prediction only
Cj1376	putative periplasmic protein		0.185257	0.000116	0.00932438	General function prediction only
Cj1425c	putative D-glycero-D-manno-heptose 7-phosphate kinase	hddA	0.093632	0.000116	0.000983719	General function prediction only
Cj0045c	putative iron-binding protein		0.228243	0.003677	0.0241673	Inorganic ion transport and metabolism
Cj0141c	putative ABC transporter integral membrane protein		0.202644	0.003186	0.0227138	Inorganic ion transport and metabolism
Cj0612c	ferritin	cft	0.151207	0.000116	0.00701387	Inorganic ion transport and metabolism
Cj1609	putative sulfate adenylyltransferase		0.237689	0.000116	0.0297453	Inorganic ion transport and metabolism
Cj0109	putative MotA/TolQ/ExbB proton channel family protein	exbB3	0.192668	0.001524	0.0141642	Intracellular trafficking and secretion
Cj0499	putative histidine triad (HIT) family protein		0.251197	0.000116	0.0301892	Nucleotide transport and metabolism
Cj0512	phosphoribosylaminoimidazole-succinocarboxamide synthase	purC	0.099121	0.000116	0.000958023	Nucleotide transport and metabolism
Cj0514	phosphoribosylformylglycinamidine synthase I	purQ	0.090136	0.000116	0.000795762	Nucleotide transport and metabolism
Cj1098	aspartate carbamoyltransferase catalytic subunit	pyrB	0.235991	0.000116	0.0312303	Nucleotide transport and metabolism
Cj0044c	hypothetical protein		0.202154	0.001692	0.0154034	Poorly characterized
Cj0168c	putative periplasmic protein		0.080983	1.37e-05	0.000557606	Poorly characterized
Cj0403	hypothetical protein		0.053956	0.000116	0.000175705	Poorly characterized
Cj0404	putative transmembrane protein		0.144469	0.000116	0.00552212	Poorly characterized
Cj0776c	putative periplasmic protein		0.186101	0.000116	0.0112322	Poorly characterized
Cj0837c	conserved hypothetical protein Cj0837c		0.18079	0.000116	0.0120638	Poorly characterized
Cj0839c	hypothetical protein		0.236411	0.000116	0.0442071	Poorly characterized
Cj0844c	putative integral membrane protein		0.183702	0.000116	0.0241673	Poorly characterized
Cj0914c	CiaB protein	ciaB	0.170878	0.000116	0.00761014	Poorly characterized
Cj0957c	hypothetical protein		0.29263	0.000116	0.0482733	Poorly characterized
Cj1057c	putative coiled-coil protein		0.17924	0.000116	0.0109861	Poorly characterized
Cj1060c	hypothetical protein		0.206284	0.000116	0.0227138	Poorly characterized
Cj1381	putative lipoprotein		0.230374	0.000116	0.0206991	Poorly characterized
Cj1426c	putative methyltransferase family protein		0.203856	0.000116	0.0173559	Poorly characterized
Cj1429c	hypothetical protein		0.106302	0.000116	0.00245362	Poorly characterized
Cj1431c	capsular polysaccharide heptosyltransferase	hddC	0.075802	0.000116	0.000557606	Poorly characterized
Cj1459	hypothetical protein		0.21487	0.000116	0.0238701	Poorly characterized
Cj1460	hypothetical protein		0.066991	0.000116	0.000308202	Poorly characterized
Cj1558	hypothetical protein		0.27998	0.000116	0.0426625	Poorly characterized
Cj0192c	ATP-dependent Clp protease proteolytic subunit	clpP	0.240874	0.003811	0.0246754	Posttranslational modification, protein turnover, chaperones
Cj0662c	ATP-dependent protease ATP-binding subunit HslU	hslU	0.205408	0.000116	0.0181409	Posttranslational modification, protein turnover, chaperones
Cj0663c	ATP-dependent protease peptidase subunit	hslV	0.169373	0.000116	0.00930359	Posttranslational modification, protein turnover, chaperones
Cj1005c	putative membrane bound ATPase		0.067756	0.000116	0.000308202	Posttranslational modification, protein turnover, chaperones
Cj1013c	putative cytochrome C biogenesis protein		0.192041	0.000116	0.0173559	Posttranslational modification, protein turnover, chaperones
Cj1380	putative periplasmic protein		0.280943	0.000116	0.042319	Posttranslational modification, protein turnover, chaperones
Cj1659	periplasmic protein p19	p19	0.29484	0.000116	0.0499949	Posttranslational modification, protein turnover, chaperones
Cj0003	DNA gyrase subunit B	gyrB	0.118385	0.000328	0.00501856	Replication, recombination and repair
Cj1157	DNA polymerase III subunits gamma and tau	dnaX	0.237767	0.000116	0.0423605	Replication, recombination and repair
Cj1254	hypothetical protein		0.244595	0.000116	0.030445	Replication, recombination and repair
Cj1226c	putative two-component sensor (histidine kinase)		0.285894	0.000116	0.0443615	Signal transduction mechanisms
Cj0479	DNA-directed RNA polymerase beta' chain	rpoC	0.088745	0.000116	0.000913152	Transcription
Cj0069	hypothetical protein		0.243381	0.004671	0.0287391	Translation
Cj0191c	peptide deformylase	def	0.210706	0.001918	0.0166705	Translation
Cj1102	tRNA pseudouridine synthase B	truB	0.145063	0.000116	0.00324823	Translation
Cj1253	polynucleotide phosphorylase/polyadenylase	pnp	0.18938	0.000116	0.0134873	Translation

## Sheet: Sheet3
Supplementary table 3: Up-regulated genes in C. jejuni NCTC 11168 in response to treatment with a sub-inhibitory dose of Ery
Name	Common name of primary target	Gene symbol	Fold change	P value	Q value	COG category
Cj0345	putative anthranilate synthase component I	trpE	3.9262	0.002625	0.236563	Amino acid transport and metabolism
Cj0346	anthranilate synthase component II	trpD (trpGD)	2.9589	0.007732	0.29584	Amino acid transport and metabolism
Cj0348	tryptophan synthase subunit beta	trpB	2.76356	0.009054	0.307714	Amino acid transport and metabolism
Cj0349	tryptophan synthase subunit alpha	trpA	3.48595	0.004788	0.27227	Amino acid transport and metabolism
Cj1017c	branched-chain amino-acid ABC transport system permease protein	livH	3.65116	0.004902	0.27227	Amino acid transport and metabolism
Cj1019c	branched-chain amino-acid ABC transport system periplasmic binding protein	livJ	3.12731	0.005285	0.27227	Amino acid transport and metabolism
Cj0339	putative MFS (Major Facilitator Superfamily) transport protein		3.66051	0.003213	0.236563	Carbohydrate transport and metabolism
Cj0698	flagellar basal body rod protein FlgG	flgG	3.45112	0.00467	0.27227	Cell motility
Cj0951c	putative MCP-domain signal transduction protein		4.43966	0.002374	0.236563	Cell motility
Cj1088c	folylpolyglutamate synthase/dihydrofolate synthase	folC	9.98891	0.000377	0.153393	Coenzyme transport and metabolism
Cj0560	putative MATE family transport protein		4.16214	s0.007809	0.29584	Defense mechanism
Cj0167c	putative integral membrane protein		5.84089	0.002931	0.236563	Function unknown
Cj0189c	conserved hypothetical protein Cj0189c		7.70419	0.00079	0.187991	Function unknown
Cj0600	hypothetical protein		5.2611	0.002134	0.236563	Function unknown
Cj0916c	conserved hypothetical protein Cj0916c		3.29102	0.009417	0.313117	Function unknown
Cj0184c	putative serine/threonine protein phosphatase		3.73834	0.00304	0.236563	General function prediction only
Cj1321	putative transferase		4.68595	0.004401	0.272188	General function prediction only
Cj0163c	hypothetical protein		4.36998	0.002728	0.236563	Inorganic ion transport and metabolism
Cj1154c	putative cytochrome oxidase maturation protein cbb3-type		3.24147	0.007201	0.29584	Inorganic ion transport and metabolism
Cj1353	enterochelin uptake permease	ceuC	5.0749	0.002448	0.236563	Inorganic ion transport and metabolism
Cj1610	putative phosphatidylglycerophosphatase	pgpA	3.56288	0.004103	0.270739	Lipid transport and metabolism
Cj0072c	pseudo		5.24467	0.00516	0.27227	Poorly characterized
Cj0258	putative bacterial regulatory protein, ArsR family		6.87734	0.001447	0.223686	Poorly characterized
Cj0456c	hypothetical protein		3.81609	0.004508	0.27227	Poorly characterized
Cj0565	pseudo		4.16817	0.00556	0.27227	Poorly characterized
Cj0618	hypothetical protein		5.78019	0.001179	0.213832	Poorly characterized
Cj0739	hypothetical protein		2.85682	0.007463	0.29584	Poorly characterized
Cj0741	hypothetical protein		4.45615	0.002123	0.236563	Poorly characterized
Cj0792	conserved hypothetical protein Cj0792		11.0826	0.000293	0.153393	Poorly characterized
Cj0815	hypothetical protein		3.83815	0.003111	0.236563	Poorly characterized
Cj0816	hypothetical protein		3.16606	0.007884	0.29584	Poorly characterized
Cj0952c	putative HAMP containing membrane protein		2.83936	0.008304	0.305331	Poorly characterized
Cj1169c	putative periplasmic protein		3.07206	0.006546	0.293399	Poorly characterized
Cj1170c	50 kda outer membrane protein precursor	omp50	2.75021	0.008634	0.305331	Poorly characterized
Cj1323	hypothetical protein		5.63961	0.003208	0.236563	Poorly characterized
Cj1429c	hypothetical protein		3.33969	0.00429	0.270739	Poorly characterized
Cj0889c	putative sensory trasnduction histidine kinase		3.82829	0.008507	0.305331	Signal transduction mechanisms
Cj0061c	flagellar biosynthesis sigma factor	fliA	3.03027	0.007593	0.29584	Transcription
Cj0101	parB family protein		2.76817	0.007939	0.29584	Transcription

## Sheet: Sheet4
Supplementary table 4: Down-regulated genes in C. jejuni NCTC 11168 in response to treatment with a sub-inhibitory dose of Ery
Name	Common name of primary target	Gene symbol	Fold change	P value	Q value	COG category
Cj0226	acetylglutamate kinase	argB	0.339509	0.008688	0.305331	Amino acid transport and metabolism
Cj0731	putative ABC transport system permease		0.089132	0.000312	0.153393	Amino acid transport and metabolism
Cj0763c	serine acetyltransferase	cysE	0.313009	0.005497	0.27227	Amino acid transport and metabolism
Cj1582c	putative peptide ABC-transport system permease protein		0.100824	0.000441	0.153393	Amino acid transport and metabolism
Cj1583c	putative peptide ABC-transport system permease protein		0.099993	0.000377	0.153393	Amino acid transport and metabolism
Cj0484	putative MFS (Major Facilitator Superfamily) transport protein		0.09814	0.000323	0.153393	Carbohydrate transport and metabolism
Cj1637c	putative periplasmic protein		0.242233	0.004271	0.270739	Carbohydrate transport and metabolism
Cj1138	putative glycosyltransferase		0.277383	0.005595	0.27227	Cell wall/membrane biogenesis
Cj1547	Blc protein homolog		0.105596	0.000507	0.156833	Cell wall/membrane biogenesis
Cj1661	possible ABC transport system permease		0.215134	0.0041	0.270739	Cell wall/membrane biogenesis
Cj0099	biotin--protein ligase	birA	0.102574	0.00065	0.167516	Coenzyme transport and metabolism
Cj0767c	phosphopantetheine adenylyltransferase	coaD	0.239871	0.002243	0.236563	Coenzyme transport and metabolism
Cj1051c	restriction modification enzyme	cjeI	0.316783	0.009021	0.307714	Defense mechanisms
Cj0362	putative integral membrane protein		0.159128	0.004942	0.27227	Function unknown
Cj0385c	putative integral membrane protein		0.255913	0.003778	0.270739	Function unknown
Cj1521c	putative CRISPR-associated protein		0.30533	0.00794	0.29584	Function unknown
Cj0411	putative ATP/GTP binding protein		0.06555	0.000177	0.153393	General function prediction only
Cj0620	conserved hypothetical protein Cj0620		0.225262	0.008668	0.305331	General function prediction only
Cj0677	potassium-transporting ATPase subunit B	kdpB	0.271436	0.005634	0.27227	Inorganic ion transport and metabolism
Cj1040c	putative MFS (Major Facilitator Superfamily) transport protein		0.215814	0.002632	0.236563	Inorganic ion transport and metabolism
Cj1322	hypothetical protein		0.29968	0.005846	0.274242	Lipid transport and metabolism
Cj1332	flagellin modification protein A	ptmA	0.239121	0.002608	0.236563	Lipid transport and metabolism
Cj0062c	putative integral membrane protein		0.181717	0.001245	0.213832	Poorly characterized
Cj0163c	hypothetical protein		0.116317	0.001181	0.213832	Poorly characterized
Cj0168c	putative periplasmic protein		0.379213	0.00945	0.313117	Poorly characterized
Cj0376	putative periplasmic protein		0.258186	0.002846	0.236563	Poorly characterized
Cj0421c	putative integral membrane protein		0.317169	0.00789	0.29584	Poorly characterized
Cj0461c	putative MFS (Major Facilitator Superfamily) transport protein		0.164103	0.001431	0.223686	Poorly characterized
Cj0685c	Invasion protein CipA	cipA	0.343391	0.007927	0.29584	Poorly characterized
Cj0733	putative HAD-superfamily hydrolase		0.045079	0.005383	0.27227	Poorly characterized
Cj0808c	small hydrophobic protein		0.305859	0.004742	0.27227	Poorly characterized
Cj0877c	hypothetical protein		0.248896	0.003092	0.236563	Poorly characterized
Cj0971	hypothetical protein		0.083407	0.000446	0.153393	Poorly characterized
Cj1069	conserved hypothetical protein Cj1069		0.214258	0.006019	0.277839	Poorly characterized
Cj1395	pseudo		0.044299	0.000932	0.192259	Poorly characterized
Cj1472c	hypothetical protein		0.054283	0.00415	0.270739	Poorly characterized
Cj1562	hypothetical protein		0.227537	0.002651	0.236563	Poorly characterized
Cj1627c	hypothetical protein		0.109503	0.002548	0.236563	Poorly characterized
Cj1677	putative lipoprotein		0.119105	0.000905	0.192259	Poorly characterized
Cj1105	SsrA-binding protein	smpB	0.075889	0.000332	0.153393	Posttranslational modification, protein turnover, chaperones
Cj1638	DNA primase	dnaG	0.151186	0.001729	0.236563	Replication, recombination and repair
Cj1226c	putative two-component sensor (histidine kinase)		0.309333	0.007558	0.29584	Signal transduction mechanisms
Cj0246c	putative MCP-domain signal transduction protein		0.358619	0.007719	0.29584	Signal transduction mechanisms Cell motility
Cj0571	putative transcriptional regulator		0.204848	0.002011	0.236563	Transcription
Cj1561	putative transcriptional regulator		0.320025	0.006858	0.29584	Transcription
Cj0827	tRNA pseudouridine synthase A	truA	0.13003	0.000559	0.157279	Translation
